# Supplementary material for: What Predicts Improvement of Dizziness after Multimodal and Interdisciplinary Day Care Treatment?
Source: J Clin Med. 2022 Apr 3;11(7):2005. doi: 10.3390/jcm11072005 (PMC8999937; doi:10.3390/jcm11072005)
Supplement: Supplementary file 1 [file jcm-11-02005-s001.zip]

Archive with 1 entries (1 files):
- jcm-1614189-SI.pdf
